# Supplementary material for: Comprehensive Analysis of the Expression and Prognosis for MMPs in Human Colorectal Cancer
Source: Front Oncol. 2021 Nov 5;11:771099. doi: 10.3389/fonc.2021.771099 (PMC8602079; doi:10.3389/fonc.2021.771099)
Supplement: Supplementary file 7 [file Table_1.xls]

## Sheet: Supplementary Table 1
	Supplementary Table 1. Clinico-pathological Characteristics of CRC Patients
	Characteristic	Patient nunber (n=12)
	Gender
	Male	7 (58.3%)
	Female	5 (41.7%)
	Average age (years)	60.1±12.3
	Tumor location
	Colon ascendens	2 (16.7%)
	Colon transversum	0
	Colon descendens	1 (8.3%)
	Colon sigmoideum	4 (33.3%)
	Rectum	5 (41.7%)
	Stage
	Ⅰ	2 (16.7%)
	Ⅱ	6 (50%)
	Ⅲ	4 (33.3%)
	Ⅳ	0
	Neoadjuvant therapy (chemo-radiation)
	Yes	0
	No	12 (100%)
	Pathology(adenocarcinoma)
	Highly differentiated	4 (33.3%)
	Moderately differentiated	5 (41.7%)
	Poorly differentiated	3 (25%)
