# Supplementary material for: Comprehensive Analysis of the Expression and Prognosis for MMPs in Human Colorectal Cancer
Source: Front Oncol. 2021 Nov 5;11:771099. doi: 10.3389/fonc.2021.771099 (PMC8602079; doi:10.3389/fonc.2021.771099)
Supplement: Supplementary file 8 [file Table_2.xls]

## Sheet: Supplementary Table 2
	Supplementary Table 2. Primers used in qRT-PCR.
	Name	Forward or Reverse	Seqeuence
	MMP1-hsa	Forward	ATGAAGCAGCCCAGATGTGGAG
		Reverse	TGGTCCACATCTGCTCTTGGCA
	MMP2-hsa	Forward	AGCGAGTGGATGCCGCCTTTAA
		Reverse	CATTCCAGGCATCTGCGATGAG
	MMP3-hsa	Forward	CACTCACAGACCTGACTCGGTT
		Reverse	AAGCAGGATCACAGTTGGCTGG
	MMP4-hsa	Forward	CCTGACAAAGCACGGCAAGAAC
		Reverse	CCAGCACCTTGGAACTTCTGTC
	MMP7-hsa	Forward	TCGGAGGAGATGCTCACTTCGA
		Reverse	GGATCAGAGGAATGTCCCATACC
	MMP8-hsa	Forward	CAACCTACTGGACCAAGCACAC
		Reverse	TGTAGCTGAGGATGCCTTCTCC
	MMP9-hsa	Forward	GCCACTACTGTGCCTTTGAGTC
		Reverse	CCCTCAGAGAATCGCCAGTACT
	MMP10-hsa	Forward	TCCAGGCTGTATGAAGGAGAGG
		Reverse	GGTAGGCATGAGCCAAACTGTG
	MMP11-hsa	Forward	GAGAAGACGGACCTCACCTACA
		Reverse	CTCAGTAAAGGTGAGTGGCGTC
	MMP12-hsa	Forward	GATGCTGTCACTACCGTGGGAA
		Reverse	CAATGCCAGATGGCAAGGTTGG
	MMP13-hsa	Forward	CCTTGATGCCATTACCAGTCTCC
		Reverse	AAACAGCTCCGCATCAACCTGC
	MMP14-hsa	Forward	CCTTGGACTGTCAGGAATGAGG
		Reverse	TTCTCCGTGTCCATCCACTGGT
	MMP15-hsa	Forward	CTGGCTCTTTCGAGAAGCGAAC
		Reverse	TCTCCTCGTTGAAGCGCCAGTA
	MMP16-hsa	Forward	GATTCAGCCATTTGGTGGGAGG
		Reverse	CCCTTTCCAGACTGTGATTGGC
	MMP17-hsa	Forward	CACCAAGTGGAACAAGAGGAACC
		Reverse	GCAATGTCGCTCCAGACCTTGA
	MMP19-hsa	Forward	GCAGTAGTGAACTGGATGCCATG
		Reverse	CAAAGGGCAGACACTCGGAACA
	MMP20-hsa	Forward	TCCATCCCTGACCTCTGTGACT
		Reverse	AGTGAACCTGCCGTCTCCAGAA
	MMP21-hsa	Forward	CCTGCCTTTGAGTTGGACTGGT
		Reverse	GGTTTCTCTCTTTGCGAATCCAG
	MMP23a-hsa	Forward	CGGATAGGCTTCTACCCGATCA
		Reverse	TACTCGCTGTCGTCGAAGTGGA
	MMP23b-hsa	Forward	CACTTCGACGACAGCGAGTACT
		Reverse	GCCGTGTTGTGAGTGCATCAGG
	MMP24-hsa	Forward	CCAGTACATGGAGACGCACAAC
		Reverse	TCCTCTCCGATGGTGAGTGGAT
	MMP25-hsa	Forward	TGACAAGCCCACAAGGAAACCC
		Reverse	GATGGCGTCAAAATTGCCCTCAC
	MMP26-hsa	Forward	AGGATGGGACTTTGTTGAGGGC
		Reverse	GTAGGTCTGTCCCATTCCGATG
	MMP27-hsa	Forward	CTTTGTGGGCATTTGGTGCTGG
		Reverse	CTGGAAAGCAGCATCAACACGG
	MMP28-hsa	Forward	TTGAGACCTGGGACTCCTACAG
		Reverse	ACCTCCCAGAAATGGCTCCCTT
	GAPDH-hsa	Forward	GTCTCCTCTGACTTCAACAGCG
		Reverse	ACCACCCTGTTGCTGTAGCCAA
