# Supplementary material for: Comprehensive Analysis of the Expression and Prognosis for MMPs in Human Colorectal Cancer
Source: Front Oncol. 2021 Nov 5;11:771099. doi: 10.3389/fonc.2021.771099 (PMC8602079; doi:10.3389/fonc.2021.771099)
Supplement: Supplementary file 9 [file Table_3.xlsx]

## Sheet: Supplementary Table 3
	Supplementary Table 3. Primers used in siRNA.
	Name	Forward or Reverse	Seqeuence
	hMMP11-590	Forward	GAUGUCCACUUCGACUAUGAUdTdT
		Reverse	AUCAUAGUCGAAGUGGACAUCdTdT
	hMMP11-1087	Forward	GUUCUUCCAAGGUGCUCAGUAdTdT
		Reverse	UACUGAGCACCUUGGAAGAACdTdT
	hMMP14-1137	Forward	CGGCCUUCUGUUCCUGAUAAAdTdT
		Reverse	UUUAUCAGGAACAGAAGGCCGdTdT
	hMMP14-1643	Forward	CGAUGAAGUCUUCACUUACUUdTdT
		Reverse	AAGUAAGUGAAGACUUCAUCGdTdT
	hMMP17-264	Forward	GUGGCUAAGCAGGUUCGGUUAdTdT
		Reverse	UAACCGAACCUGCUUAGCCACdTdT
	hMMP17-1414	Forward	GCCCACAAUGACAGGACUUAUdTdT
		Reverse	AUAAGUCCUGUCAUUGUGGGCdTdT
	hMMP19-1180	Forward	GCGCUACAUUAAUUUCAAGAUdTdT
		Reverse	AUCUUGAAAUUAAUGUAGCGCdTdT
	hMMP19-1607	Forward	GCCACAGAAACCACGUUUGAAdTdT
		Reverse	UUCAAACGUGGUUUCUGUGGCdTdT
