# Supplementary material for: Comprehensive Analysis of the Expression and Prognosis for MMPs in Human Colorectal Cancer
Source: Front Oncol. 2021 Nov 5;11:771099. doi: 10.3389/fonc.2021.771099 (PMC8602079; doi:10.3389/fonc.2021.771099)
Supplement: Supplementary file 10 [file Table_4.xlsx]

## Sheet: Supplementary Table 4
	Supplementary Table 4. The Significant Changes (up-regulation) of MMPs Expression in Transcription Level between Different Types of Colorectal Cancer and Normal Samples (Oncomine Database)
	Gene	N of Records	Database	Colorectal Carcinoma			Colon Carcinoma						Rectal Carcinoma
				colorectal carcinoma	colorectal adenocarcinoma		colon carcinoma	colon carcinoma epithelia	colon adenocarcinoma	cecum adenocarcinoma	colon mucinous adenocarcinoma		rectal adenocarcinoma	rectal mucinous adenocarcinoma	rectosigmoid adenocarcinoma
	MMP1	10	TCGA Colorectal						14.94(1.71E-22)		40.54(1.63E-14)		10.27(7.3E-19)		19.24(8.67E-06)
			Skrzypczak Colorectal Statistics	31.78(3.37E-15)	7.78(8.83E-09)			65.4(8.83E-07)
			Notterman Colon Statistics						12.81(4.61E-09)
			Ki Colon Statistics						5.23(1.03E-16)
			Hong Colorectal	5.47(7.79E-08)
	MMP2	1	Ki Colon Statistics						2.07(2.72E-08)
	MMP3	12	TCGA Colorectal Statistics						25.28(3.05E-24)	16.01(2.64E-08)	58.87(4.55E-15)		21.79(2.57E-23)		68.7(2.60E-05)
			Skrzypczak Colorectal Statistics	27.02(4.85E-20)	13.36(5.83E-17)			44.78(3.64E-06)
			Gaedcke Colorectal Statistics										41.18(1.73E-38)
			Notterman Colon Statistics						3.85(3.5E-04)
			Graudens Colon Statistics	2.15(2.83E-05)
			Kaiser Colon Statistics						4.46(2.02E-05)
	MMP4	17	TCGA Colorectal Statistics						1.88(1.67E-16)	1.89(1.23E-13)	1.66(1.91E-09)		1.96(1.70E-17)	1.71(4.24E-05)
			Kaiser Colon Statistics						1.98(5.24E-06)	1.75(4.79E-06)	1.88(2.02E-06)			2.69(1.82E-04)	1.9(3.40E-06)
			Skrzypczak Colorectal Statistics		1.5(7.49E-09)		2.34(3.82E-08)
			Alon Colon Statistics						1.68(3.9E-04)
			Hong Colorectal Statistics	2.31(7.34E-17)
			Notterman Colon Statistics						2.09(5.59E-05)
			Ki Colon Statistics						1.75(2.26E-15)
			Gaedcke Colorectal Statistics										1.53(8.47E-16)
	MMP7	18	TCGA Colorectal Statistics						75.59(1.87E-30)	44.62(1.93E-15)	62.7(8.32E-16)		67.27(4.28E-31)	92.44(8.74E-07)
			Kaiser Colon Statistics						8.97(1.73E-16)	7.25(1.42E-08)	9.61(2.11E-06)		8.45(7.74E-05)		5.82(1.06E-04)
			Skrzypczak Colorectal Statistics	19.12(2.70E-18)	18.58(6.03E-27)		16.83(2.03E-09)	13.66(4.77E-12)
			Notterman Colon Statistics						14.23(4.89E-08)
			Ki Colon Statistics						10.03(1.67E-19)
			Gaedcke Colorectal Statistics										53.9(4.09E-40)
			Hong Colorectal Statistics	21.24(9.49E-16)
	MMP8	2	TCGA Colorectal Statistics											2.83(5.32E-04)	3.22(2.00E-03)
	MMP9	2	TCGA Colorectal Statistics										1.55(6.12E-29)		1.67(2.43E-10)
	MMP10	7	TCGA Colorectal Statistics						4.49(5.78E-14)		11.06(6.17E-11)		4.01(5.40E-12)
			Skrzypczak Colorectal Statistics	5.88(4.05E-12)	6.2(1.51E-13)
			Ki Colon Statistics						4.04(6.89E-16)
			Gaedcke Colorectal Statistics										9.66(7.86E-32)
	MMP11	15	TCGA Colorectal Statistics				8.5(6.42E-36)			5.19(1.97E-13)	5.85(1.67E-11)		8.19(4.9E-30)
			Kaiser Colon Statistics						3.87(7.42E-19)	2.93(2.48E-07)	4.46(6.48E-09)				3.5(6.11E-05)
			Skrzypczak Colorectal Statistics	3.9(5.43E-16)			8.53(1.58E-08)
			Notterman Colon Statistics						2.46(3.47E-06)
			Gaedcke Colorectal Statistics										10.93(1.10E-31)
			Ki Colon Statistics						2.15(3.97E-14)
			Hong Colorectal Statistics	4.54(1.40E-07)
			Graudens Colon Statistics	6.66(1.59E-11)
	MMP12	10	Skrzypczak Colorectal Statistics	6.22(5.60E-12)	4.76(2.97E-10)			15.69(8.88E-08)
			Kaiser Colon Statistics								4.80(1.80E-05)		3.94(1.78E-04)	4.51(1.18E-04)
			TCGA Colorectal Statistics								4.913.93E-07)			3.75(5.50E-06)
			Notterman Colon Statistics						7.78(3.33E-06)
			Gaedcke Colorectal Statistics										4.27(2.44E-26)
	MMP13	2	TCGA Colorectal Statistics								8.91(9.71E-10)				4.00(2.00E-03)
	MMP14	7	TCGA Colorectal Statistics						1.97(3.69E-17)		2.30(3.93E-08)		1.97(1.30E-15)	2.00(2.28E-04)
			Notterman Colon Statistics						5.76(1.00E-03)
			Hong Colorectal Statistics	2.18(1.69E-08)
			Gaedcke Colorectal Statistics										1.99(2.71E-15)
	MMP24	2	TCGA Colorectal Statistics										1.58(1.23E-28)		1.57(2.54E-10)
	NA, not available; TCGA, The Cancer Genome Atlas
