# Supplementary material for: Comprehensive Analysis of the Expression and Prognosis for MMPs in Human Colorectal Cancer
Source: Front Oncol. 2021 Nov 5;11:771099. doi: 10.3389/fonc.2021.771099 (PMC8602079; doi:10.3389/fonc.2021.771099)
Supplement: Supplementary file 11 [file Table_5.xlsx]

## Sheet: Supplementary Table 5
	Supplementary Table 5. The Significant Changes (down-regulation) of MMPs Expression in Transcription Level between Different Types of Colorectal Cancer and Normal Samples (Oncomine Database)
	Gene	N of Records	Database	Colorectal Carcinoma			Colon Carcinoma						Rectal Carcinoma
				colorectal carcinoma	colorectal adenocarcinoma		colon carcinoma	colon carcinoma epithelia	colon adenocarcinoma	cecum adenocarcinoma	colon mucinous adenocarcinoma		rectal adenocarcinoma	rectal mucinous adenocarcinoma	rectosigmoid adenocarcinoma
	MMP15	9	TCGA Colorectal Statistics						-2.248(1.86E-14)	-2.166(1.16E-11)	-2.479(1.16E-09)		-2.423(1.08E-15)		-1.975(6.19E-04)
			Kaiser Colon Statistics										-1.936(1.59E-04)	-1.574(0.002)
			Notterman Colon						-2.798(0.008)
			Skrzypczak Colorectal Statistics	-1.569(0.00000033)
	MMP17	1	Ki Colon Statistics						-1.61(3.38E-06)
	MMP19	1	TCGA Colorectal Statistics											-1.57(7.62E-06)
	MMP24	2	TCGA Colorectal Statistics								-1.999(5.83E-11)			-1.988(1.64E-04)
	MMP25	4	TCGA Colorectal Statistics						-2.895(5.37E-14)	-2.88(4.02E-09)			-3.243(1.22E-15)		-4.345(3.73E-06)
	MMP27	2	TCGA Colorectal Statistics											-2.225(2.97E-07)	-2.337(2.74E-04)
	MMP28	17	TCGA Colorectal Statistics						-11.136(3.59E-42)	-7.586(6.15E-15)	-7.001(7.24E-10)		-11.333(7.05E-31)	-8.523(3.67E-10)	-10.654(7.09E-21)
			Kaiser Colon Statistics						-5.325(3.64E-06)	-5.414(4.42E-07)	-3.332(3.23E-05)		-4.584(1.88E-04)		-5.387(1.90E-06)
			Skrzypczak Colorectal Statistics	-5.63(1.45E-18)	-1.933(1.17E-16)		-17.533(5.72E-12)	-7.851(1.35E-11)
			Hong Colorectal Statistics	-18.719(3.58E-28)
			Gaedcke Colorectal Statistics										-7.555(1.13E-31)
	NA, not available; TCGA, The Cancer Genome Atlas
