# Supplementary material for: Comprehensive Analysis of the Expression and Prognosis for MMPs in Human Colorectal Cancer
Source: Front Oncol. 2021 Nov 5;11:771099. doi: 10.3389/fonc.2021.771099 (PMC8602079; doi:10.3389/fonc.2021.771099)
Supplement: Supplementary file 12 [file Table_6.xlsx]

## Sheet: Supplementary Table 6
	Supplementary Table 6. Association of MMP mRNA expression with colorectal cancer stage.
	Gene Name	Stage I (N=57)*	Stage II (N=136)*	Stage III (N=114)*	Stage IV (N=52)*	P value**
	MMP1	6.87(1.52)	6.64(1.7)	6.48(1.81)	6.72(1.67)	0.661
	MMP2	8.02(1.05)	8.21(1.08)	8.3(1.14)	8.42(1.03)	0.229
	MMP3	6.12(1.92)	5.6(1.98)	5.67(1.86)	5.8(1.93)	0.218
	MMP4	8.8(0.19)	8.81(0.23)	8.86(0.25)	8.8(0.23)	0.425
	MMP7	6.48(1.43)	6.27(1.78)	6.23(1.71)	6.12(1.76)	0.784
	MMP8	0.48(1.55)	0.9(1.86)	1.14(1.91)	0.99(1.79)	0.161
	MMP9	6.43(1.27)	6.6(1.17)	6.68(1.32)	6.51(1.31)	0.803
	MMP10	3.73(1.65)	3.09(1.82)	3.21(1.93)	3.36(1.45)	0.067
	MMP11	7.3(0.96)	7.59(1.09)	7.84(1.12)	7.98(1.18)	0.003
	MMP12	6.6(1.17)	6.4(1.5)	6.32(1.46)	6.04(0.98)	0.052
	MMP13	2.18(1.38)	2.27(1.85)	2.31(1.96)	2.83(2.14)	0.655
	MMP14	8.43(0.57)	8.56(0.69)	8.74(0.71)	8.72(0.73)	0.007
	MMP15	7.83(0.36)	7.81(0.41)	7.89(0.44)	7.78(0.37)	0.371
	MMP16	2.08(1.17)	2.31(0.91)	2.44(1.18)	2.74(0.79)	0.006
	MMP17	2.78(1.18)	3.25(1.09)	3.55(1.22)	3.58(1.11)	0.0004
	MMP19	5.43(0.47)	5.58(0.5)	5.72(0.55)	5.76(0.46)	0.002
	MMP20	-0.62(1.59)	-1.18(1.48)	-1.11(1.4)	-0.92(1.37)	0.073
	MMP21	-1.41(1.02)	-1.43(1.06)	-1.28(1.06)	-1.37(0.94)	0.57
	MMP23A	-1.89(1.24)	-1.68(1.55)	-1.57(1.57)	-1.89(1.45)	0.248
	MMP23B	3.53(0.63)	3.66(0.86)	3.91(0.7)	3.96(0.72)	0.0009
	MMP24	5.62(0.49)	5.63(0.52)	5.76(0.54)	5.75(0.6)	0.139
	MMP25	3.88(0.7)	3.78(0.86)	3.76(0.86)	3.59(0.84)	0.223
	MMP26	-2(0.87)	-2.13(0.55)	-2.22(0.38)	-2.08(0.69)	0.248
	MMP27	-1.98(0.72)	-1.99(0.77)	-1.89(0.95)	-1.93(0.73)	0.81
	MMP28	4.17(1.25)	4.41(1.16)	4.52(1.18)	4.72(0.97)	0.076
	*log2(Normalized count)
	**K-W test was used
	***Bold font means p<0.05
